# Supplementary material for: Acquired Resistance to Decitabine Associated with the Deoxycytidine Kinase A180P Mutation: Implications for the Order of Hypomethylating Agents in Myeloid Malignancies Treatment
Source: Int J Mol Sci. 2025 May 25;26(11):5083. doi: 10.3390/ijms26115083 (PMC12154022; doi:10.3390/ijms26115083)
Supplement: Supplementary file 1 [file ijms-26-05083-s001.zip]

Archive with 1 entries (1 files):
- ijms-3557477-supplementary.pdf
